# Supplementary material for: The Neural Distribution of Vasotocin, Oxytocin, Dopamine, and Serotonin in Two Australian Skinks With Contrasting Social Lives
Source: J Comp Neurol. 2026 Jul 20;534(7):e70184. doi: 10.1002/cne.70184 (PMC13384232; doi:10.1002/cne.70184)
Supplement: Supplementary file 1 — Supporting Information: cne70184‐sup‐0001‐TableS1‐S4.xlsx [file CNE-534-e70184-s001.xlsx]

## Sheet: Table S1_Vasotocin
	Table S1: Distribution of immunoreactive vasotocin cells and fibres across the brain of several lizard species. Note that not all studies investigated the entire brain. C = cell bodies, f = fibres. See main text for full reference list.
Vasotocin	Species	Olfactory bulb	Cortex (medial, dorsal and lateral)	Diagonal band	Dorsoventricular ridge	Striatum	Nucleus Accumbens	Lateral Septum	Medial Septal Nucleus	Ventromedial Septal Nucleus	Medial forebrain bundle	Inferior Septal Nucleus	Lamina terminalis	Anterior commissure	Striatoamygdaloid Transition Area	Preoptic Area	Supraoptic Nucleus	Bed Nucleus of the Anterior Commissure	Spherical Nucleus	Medial amygdala	Bed Nucleus of the Stria Terminalis	Lateral Forebrain Bundle – boundary	Paraventricular Nucleus	Suprachiasmatic Nucleus	Optic chiasm	Habenula	Anterior Hypothalamus	Dorsmoedial Thalamic Nucleus	Medial Thalamic Nucleus	Dorsomedial Hypothalamus	Dorsolateral Hypothalamus	Paraventricular Organ Nucleus	Lateral Hypothalamic Area	Tectum	Median eminence	ParsNervosa	Supraoptic Decussation	Ventromedial Nucleus of the Thalamus	Ventromedial Hypothalamus	Arcuate Nucleus	Torus semicircularis	Central grey	Ventral Tegmental Area	Substantia Nigra	Interpeduncular Nucleus	Isthmic Nucleus	Lateral lemniscus	Medial Lemniscus	Superior Raphe
	Anolis carolinensis	f	f	f	f	f	f	f	C, f		f		C, f			C, f	C, f			f		C, f	C, f				C, f					C, f	f		f	f		C, f	f	C, f				f	C, f		f
	Urosaurus ornatus						f	f								C,f	C,f			f	f	f	C, f	C, f
	Gekko gecko	f	f	f			f	f									C, f		f	f	C, f	Y	C, f			f	C, f	f					f	f	f	f								f
	Lacerta muralis												C, f			C,f	C,f						C, f		f		C, f								f	f
	Acanthodactylus pardalis	f											C, f			C,f	C,f						C, f		f		C, f								f	f
	Acanthodactylus boskianus	f											C, f			C, f	C, f						C, f		f		C, f								f	f
	Tarentola mauritanica	f											C, f			C, f	C, f						C, f		f		C, f								f	f
	Cnemidophorus inornatus						f	f								C, f	C, f				C, f						C, f														f
	Cnemidophorus uniparens						f	f								C, f	C, f				C, f						C, f														f
	Anolis sagrei													f		C, f	C, f				C, f	C, f	C, f	f
	Ctenosauria pectinata																C, f						C, f			f								f	f	f
	Basiliscus vittatus																C, f						C, f			f								f	f	f
	Anolis cybotes																C, f						C, f			f								f	f	f
	Anolis roquet																C, f						C, f			f								f	f	f
	Calotes versicolor																C, f						C, f			f								f	f	f
	Liopholis whitii							C				f		f		C, f	C, f	f		f	f	C, f	C, f	f	f			C, f		C, f	f	C, f	f				C, f		f	f		C, f	C, f			f		f	C, f
	Eulamprus quoyii						f	f		f	f			f	f	C, f	C, f	f		f	f	C, f	C, f	C, f		f			f	C, f		C, f					C, f		f	f
[truncated: 9 more columns]

## Sheet: Table S2_Oxytocin
	Table S2: Distribution of immunoreactive oxytocin cells and fibres across the brain of several lizard species. Note that not all studies investigated the entire brain. C = cell bodies, f = fibres. See main textl for full reference list.
Oxytocin	Species	Lateral Cortex	Diagonal band	Nucleus Accumbens	Lateral Septum	Ventral Pallidum	Lamina terminalis	Preoptic Area	Supraoptic Nucleus	Bed Nucleus of the Anterior Commissure	Spherical Nucleus	Medial amygdala	Bed Nucleus of the Stria Terminalis	Lateral Forebrain Bundle – boundary	Stria Medullaris	Paraventricular Nucleus	Suprachiasmatic Nucleus	Optic chiasm	Habenula	Anterior Hypothalamus	Dorsmoedial Thalamic Nucleus	Lateral Forebrain Bundle, Ventral Peduncle	Dorsomedial Hypothalamus	Paraventricular Organ Nucleus	Lateral Hypothalamic Area	Tectum	Median eminence	Pars Nervosa	Supraoptic Decussation	Ventromedial Nucleus of the Thalamus	Ventromedial Hypothalamus	Arcuate Nucleus	Central grey	Profound Mesencephalic Area	Medial Longitudinal Fasciculus	Ventral Tegmental Area	Medial Lemniscus	Superior Reticular Field	Cerebellum	Cerebellar Nucleus (lateral part)	Cerebellar Nucleus (medial part)	Purkinje Layer of the Cerebellum	Myelencephalon	Source
	Gekko gecko	f	f	f	f				C, f		f	f	f	f		C, f			f				f				f	f					f										f	Thepen et al., 1987
	Lacerta muralis						C, f	C,f	C,f							C, f		f		C, f							f	f		C, f														Bons 1982
	Acanthodactylus pardalis						C, f	C,f	C,f							C, f		f		C, f							f	f		C, f														Bons 1982
	Acanthodactylus boskianus						C, f	C, f	C, f							C, f		f		C, f							f	f		C, f														Bons 1982
	Tarentola mauritanica						C, f	C, f	C, f							C, f		f		C, f							f	f		C, f														Bons 1982
	Anolis sagrei								C, f					C, f		C, f																												Kabelik and Magruder, 2014
	Ctenosauria pectinata								C, f							C, f			f							f	f	f											f					Goossens et al., 1979
	Basiliscus vittatus								C, f							C, f			f							f	f	f											f					Goossens et al., 1979
	Anolis cybotes								C, f							C, f			f							f	f	f											f					Goossens et al., 1979
	Anolis roquet								C, f							C, f			f							f	f	f											f					Goossens et al., 1979
	Calotes versicolor								C, f							C, f			f							f	f	f											f					Goossens et al., 1979
	Liopholis whitii			f	C, f	f		C, f	C, f	f		f	C, f	C, f	C, f	C, f	C, f	f			C, f	f	C, f	C, f	C, f				C, f		C, f	f	C, f	f	C	f	f	C, f		C, f	C, f	C, f		Present Study

## Sheet: Table S3_Tyrosine hydroxylase
	Table S3: Distribution of immunoreactive tyrosine hydroxylase cells and fibres across the brain of several lizard species. Note that not all studies investigated the entire brain. C = cell bodies, f = fibres. See main text for full reference list.
Tyrosine Hydroxylase	Species	Olfactory Bulb	Olfactory tract	Olfactory Tubercle	Cortex	Diagonal band	Dorsoventricular ridge	Striatum	Nucleus Accumbens	Lateral Ventricles	Medial forebrain bundle	Lateral Septum	Medial Septal Nucleus	Anterior Septal Nucleus	Stria medullaris	Anterior commissure	Medial amygdala	Lateral Forebrain Bundle – boundary	Spherical Nucleus	Dorsal Hypothalamus	Preoptic Area	Supraoptic Nucleus	Suprachiasmatic Nucleus (SCH)	Optic Chiasm	Habenula	Anterior Hypothalamus	Dorsmoedial Thalamic Nucleus	Dorsolateral Hypothalamus	Dorsomedial Hypothalamus	Paraventricular Organ Nucleus	Lateral Hypothalamic Area	Tectum	Median eminence	ParsNervosa	Supraoptic Decussation	Ventromedial Nucleus of the Thalamic area	Ventromedial Hypothalamus	Central Grey	Posterodorsal nucleus	Torus Semicircularis	Mamillary Nucleus	Infundibular Recess	Profound Mesencephalic Area	Medial Longitudinal Fasciculus	Substantia Nigra	Ventral Tegmental Area	Interpeduncular Nucleus	Catecholaminergic Cell Group A8	Lateral Lemniscus
	Gekko gecko	C, f		f	f	f	f	f	f		f	f	f	f			f		f		C, f		Y		f		f			C, f	C, f	f	f						C, f	f		C, f			C, f	C, f		C, f
	Cnemidophorus inornatus				f		f	f	f					f						C, f	C, f		C, f							C, f	f								C, f						C, f	C, f
	Varanus exanthematicus										f							f										f		f	C, f	f	f					C, f	C	C, f				f	C, f	C, f	C, f
	Anolis sagrei												C, f				C, f				C, f		Y	C, f		C, f				C, f	C, f							C, f	C, f						C, f	C, f		C, f
	Anolis carolinensis		f	f	f	f	f	f		C, f					f	f		f			C, f	C, f	C, f		f	C, f				C, f	C, f	f	f	f		f	C, f	f	C, f	C, f	f	C, f	C, f	f	C, f	C, f	C, f	C, f	f
	Liopholis whitii										f					f		f					C, f		f				C, f	C, f	C, f				f		C, f	f					f	f	C, f	C, f	C, f	C, f
	Eulamprus quoyii																						C						C	C, f								C		C					C, f	C, f
[truncated: 9 more columns]

## Sheet: Table S4_Serotonin
	Table S4: Distribution of immunoreactive serotonin cells and fibres across the brain of several lizard species. Note that not all studies investigated the entire brain. C = cell bodies, f = fibres. See main text for full reference list.
Serotonin	Species	Olfactory Bulb	Olfactory tract	Cortex	Nucleus Accumbens	Medial forebrain bundle	Dorsal Septum	Lateral Septum	Anterior Septal Nucleus	Lateral Amygdala	Bed Nucleus of the Stria Terminalis	Suprachiasmatic Nucleus (SCH)	Optic Chiasm	Habenula	Lateral Geniculate Nucleus	Dorsolateral Thalamic Nucleus	Dorsmoedial Thalamic Nucleus	Dorsolateral Hypothalamus	Paraventricular Organ Nucleus	Lateral Hypothalamic Area	Pretectal Nucleus	Tectum	Median eminence	Supraoptic Decussation	Ventromedial Hypothalamus	Arcuate Nucleus	Central Grey	Torus Semicircularis	Infundibular Recess	Profound Mesencephalic Area	Medial Longitudinal Fasciculus	Red Nucleus	Substantia Nigra	Ventral Tegmental Area	Interpeduncular Nucleus	Lateral Lemniscus	Medial Lemniscus	Parabrachial Nucleus	Superior Raphe	Inferior Raphe	Isthmic Nuclei	Superior Reticular field	Trigeminal and Vestibular nuclei	Locus coeruleus	Olivary Complex	Cerebellum	Cerebellar Nucleus (lateral part)	Cerebellar Nucleus (medial part)	Medulla
	Anolis sagrei																																						C, f	C, f		C, f
	Varanus exanthematicus																		C, f	f		f					f	f		f	f		C, f	C, f	C, f	f		f	C, f	C, f		C, f		f		f	f	f	f
	Gekko gecko	f	f	f	f			f	f	f				f	f	f	f		C, f	f	f	f			f				C, f	f	C, f			f					C, f			C, f
	Chameleon spp.			f				f							f						f		f												C,f				C,f	C,f	C,f				C,f
	Ctenosauria pectinata																																						C, f	C, f			C, f
	Liopholis whitii					f					f	C, f		f				C, f	C, f	C, f				f	f	f	f								f		f		C, f	C, f		C, f					f	f
	Eulamprus quoyii						f						f	f	f				C, f					f			f					C, f			C, f	f	f		C, f			C, f
[truncated: 1 more columns]
